# Supplementary material for: Expression and characterization of monofunctional alcohol dehydrogenase enzymes in Clostridium thermocellum
Source: Metab Eng Commun. 2024 Jun 20;19:e00243. doi: 10.1016/j.mec.2024.e00243 (PMC11260334; doi:10.1016/j.mec.2024.e00243)
Supplement: Multimedia component 1 [file mmc1.xlsx]

## Sheet: Raw fermentation data
Raw fermentation data after 4 days of fermentation. Fermentations were perfomed in MTC-5 media, at 55 C, with 30 g/L cellobiose. n.m.: not measured.
			in mM
Sample Number	Gene	Locus_tag	acetate	cellobiose consumed	ethanol produced	formate	glucose accumulation	lactate	malate	MOPS	pyruvate	succinate	Yield etoh/cello	Yield etoh/acet	C3 in	C3 out	C3 balance	% Theoretical Maximum
18.1	pDGO143	Empty vector	32.19	81.21	127.1	15.5	24.3	0.6	2.05	2.73	0	0.22	1.56508	3.94843	324.84	210.76	0.648812	39.127
18.2	pDGO143	Empty vector	32.97	84.94	155.21	17.86	20.51	0.65	2.85	39.48	0.73	0.26	1.82729	4.70761	339.76	233.69	0.687809	45.6822
65.1	pDGO143	Empty vector	28.76	72.39	173.92	13.24	17.63	0.41	0	38.47	0.56	0	2.40254	6.04729	289.56	238.91	0.825079	60.0635
65.2	pDGO143	Empty vector	28.98	73.6	178.88	12.6	16.75	0.46	0	38.33	0.63	0	2.43043	6.17253	294.4	242.45	0.823539	60.7609
65.3	pDGO143	Empty vector	26.92	70.73	167.6	13.88	17.94	0.41	0	38.48	0.53	0	2.36957	6.22585	282.92	231.34	0.817687	59.2394
65.4	pDGO143	Empty vector	33.85	74.92	157.5	8.34	27.69	0.41	0	37.61	0.7	0	2.10224	4.65288	299.68	247.84	0.827015	52.5561
65.5	pDGO143	Empty vector	31.55	75.49	188.38	10.3	13.23	0.71	0	37.37	0.06	0	2.49543	5.97084	301.96	247.16	0.818519	62.3857
65.6	pDGO143	Empty vector	29.08	75.47	181.14	9.54	18.85	0.85	0	37.4	0.1	0	2.40016	6.22902	301.88	248.87	0.8244	60.004
71.1	pDGO143	Empty vector	20.85	58.92	140.76	12.09	6.99	0.3	4.01	36.09	1.04	0.22	2.389	6.75108	235.68	181.16	0.768669	59.7251
71.2	pDGO143	Empty vector	19.72	52.39	131.16	12.63	3.65	0.3	4.63	36.11	1	0.2	2.50353	6.65112	209.56	164.31	0.784071	62.5883
71.3	pDGO143	Empty vector	18.65	56.88	139.85	10.87	6.55	0.26	4.38	36.2	1.21	0.23	2.45868	7.49866	227.52	177.68	0.780942	61.4671
71.4	pDGO143	Empty vector	20.28	61.02	150.93	11.28	7.74	0.28	4.16	36.09	1.08	0.24	2.47345	7.44231	244.08	192.45	0.788471	61.8363
71.1	pDGO143	Empty vector	21.12	61.55	128.67	13.04	3.19	0.76	4.47	37.12	0.93	0	2.0905	6.09233	246.2	162.33	0.659342	52.2624
71.2	pDGO143	Empty vector	22.22	67.86	141.95	12.66	7.16	0.82	4.1	36.91	0.94	0	2.09181	6.38839	271.44	184.35	0.679156	52.2952
71.3	pDGO143	Empty vector	22.75	67.6	139.26	12.71	7.86	0.81	4.02	36.8	0.94	0	2.06006	6.12132	270.4	183.5	0.678624	51.5015
71.4	pDGO143	Empty vector	22.16	67.04	139.68	12.8	6.97	0.81	4.08	36.8	0.94	0	2.08353	6.30325	268.16	181.61	0.677245	52.0883
79.1	pDGO143	Empty vector	27.43	74.31	146.79	10.91	16.71	0.73	0	37.09	1.05	0.76	1.97537	5.35144	297.24	210.18	0.707105	49.3843
79.2	pDGO143	Empty vector	28.51	74.84	168.96	9.01	10.38	0.67	0	36.82	1.05	0.75	2.25762	5.92634	299.36	220.7	0.737239	56.4404
79.3	pDGO143	Empty vector	28.14	74.85	171.16	8.89	10.39	0.77	0	36.65	1.04	0.8	2.28671	6.08244	299.4	222.69	0.743788	57.1677
79.4	pDGO143	Empty vector	29.01	74.83	167.61	9.07	10.59	0.66	0	36.86	1.13	0.75	2.23988	5.77766	299.32	220.34	0.736135	55.9969
21.1	gth_adhe_384	Geoth1941	27.97	76.71	174.75	11.93	9.19	0.69	0	38.03	0.28	0.29	2.27806	6.24777	306.84	222.36	0.724677	56.9515
21.2	gth_adhe_384	Geoth1941	28.13	74.43	147.99	11.53	18.85	0.75	0	37.84	1.46	0.26	1.98831	5.26093	297.72	216.29	0.726488	49.7078
21.3	gth_adhe_384	Geoth1941	26.13	73.77	152.97	11.77	15.44	0.73	0	37.99	1.36	0.26	2.07361	5.85419	295.08	212.33	0.719568	51.8402
80.1	gth_adhe_384	Geoth1941	26.08	74.46	171.67	8.54	10.08	0.58	0	36.84	1.15	0.73	2.30553	6.58244	297.84	220.37	0.739894	57.6383
80.2	gth_adhe_384	Geoth1941	26.36	74.84	172.47	8.33	10.41	0.66	0	37.04	1.08	0.76	2.30452	6.54287	299.36	222.15	0.742083	57.6129
80.3	gth_adhe_384	Geoth1941	26.21	74.1	135.45	9.09	19.22	0.69	0	37.04	1.17	0.73	1.82794	5.16787	296.4	202.69	0.683839	45.6984
80.4	gth_adhe_384	Geoth1941	29.08	73.25	148.75	10.89	15.25	0.65	0	37.3	1.15	0.72	2.03072	5.1152	293	210.85	0.719625	50.7679
80.5	gth_adhe_384	Geoth1941	24.1	73.54	162.31	8.35	12.3	0.54	0	36.76	1.19	0.73	2.2071	6.73485	294.16	213.47	0.725694	55.1775
80.6	gth_adhe_384	Geoth1941	25.2	74.26	165.16	8.33	12.91	0.61	0	36.86	1.19	0.76	2.22408	6.55397	297.04	218.74	0.736399	55.6019
80.7	gth_adhe_384	Geoth1941	24.96	74.19	174.65	8.68	8.76	0.62	0	36.54	1.13	0.76	2.35409	6.9972	296.76	219.64	0.740127	58.8523
80.8	gth_adhe_384	Geoth1941	24.66	74.13	156.75	8.47	11.63	0.54	0	36.37	1.2	0.72	2.11453	6.35645	296.52	207.13	0.698536	52.8632
22.1	taci_adha_290	Ta0858	18.68	63.27	128.94	14.16	7.45	4.31	0	37.37	0.41	0.19	2.03793	6.90257	253.08	167.43	0.661569	50.9483
22.2	taci_adha_290	Ta0858	19.4	49.24	84.7	10.72	6.32	1.44	0	37.83	0.75	0.14	1.72015	4.36598	196.96	119.07	0.604539	43.0037
22.3	taci_adha_290	Ta0858	23.32	73.63	142.41	16.52	16.65	8.54	0	38.4	0.52	0.21	1.93413	6.10678	294.52	208.3	0.707252	48.3533
81.1	taci_adha_290	Ta0858	23.65	76.69	167.67	9.86	15.86	0.87	0	37.08	0	0	2.18633	7.08964	306.76	223.91	0.729919	54.6584
81.2	taci_adha_290	Ta0858	26.54	76.7	170.07	11.03	13.14	0.82	0	36.83	0	0	2.21734	6.40806	306.8	223.71	0.729172	55.4335
81.3	taci_adha_290	Ta0858	25.79	76.62	171.22	10.62	12.84	0.82	0	36.83	0.12	0	2.23466	6.63901	306.48	223.63	0.729672	55.8666
81.4	taci_adha_290	Ta0858	26.17	76.68	172.57	10.24	13.46	0.8	0	36.87	0.01	0	2.25052	6.59419	306.72	226.47	0.738361	56.263
81.5	taci_adha_290	Ta0858	24.77	76.71	174.04	11.06	12.33	0.86	0	37.03	0	0	2.2688	7.02624	306.84	224.33	0.731098	56.7201
81.6	taci_adha_290	Ta0858	28.5	76.51	159.17	11.73	15.19	0.86	0	36.89	0.07	0	2.08038	5.58491	306.04	218.98	0.715527	52.0095
81.7	taci_adha_290	Ta0858	25.97	76.63	176.08	10.16	12.3	0.85	0	36.94	0	0	2.29779	6.78013	306.52	227.5	0.742203	57.4449
81.8	taci_adha_290	Ta0858	26.19	76.69	172.47	10.81	12.55	0.82	0	36.89	0.04	0	2.24892	6.58534	306.76	224.62	0.732234	56.2231
99.1	tsh_adhfe_389	Tsac0285	24.77	70.51	144.88	8.02	27.41	0.05	1.65	37.65	0.39	0.23	2.05474	5.84901	282.04	226.79	0.804106	51.3686
99.2	tsh_adhfe_389	Tsac0285	28.13	75.61	170.9	8.9	18.09	0.1	1.69	37.85	0.14	0.28	2.26028	6.07536	302.44	237.42	0.785015	56.5071
99.3	tsh_adhfe_389	Tsac0285	24	67.85	133.13	7.84	26.73	0.14	1.52	37.61	0.37	0.23	1.96212	5.54708	271.4	212.85	0.784267	49.0531
99.4	tsh_adhfe_389	Tsac0285	22.88	70.93	149.33	7.59	26.61	0.05	1.54	37.32	0.32	0.25	2.10532	6.52666	283.72	227.59	0.802164	52.6329
99.5	tsh_adhfe_389	Tsac0285	26.76	74.02	157.17	7.94	25.36	0.07	1.4	37.28	0.52	0.23	2.12335	5.87332	296.08	236.87	0.80002	53.0836
99.6	tsh_adhfe_389	Tsac0285	24.83	71.56	149.76	7.91	25.91	0.04	1.46	37.1	0.43	0.21	2.09279	6.03141	286.24	228.55	0.798456	52.3197
99.7	tsh_adhfe_389	Tsac0285	29.29	75.57	169.85	9.66	15.03	0.16	2.08	37.5	0.36	0.27	2.24759	5.79891	302.28	232.07	0.767732	56.1896
99.8	tsh_adhfe_389	Tsac0285	24.7	73	150.22	8.12	25.23	0.05	1.38	37.17	0.42	0.23	2.05781	6.08178	292	227.46	0.778973	51.4452
45.1	tsh_adhfe_389	Tsac0285	28.69	67.77	112.96	10.72	26.24	0.67	0	39.47	1.39	0.19	1.66681	3.93726	271.08	196.38	0.724436	41.6704
45.2	tsh_adhfe_389	Tsac0285	37.84	68.37	121.87	13.65	16.72	0.83	0	38.34	0.37	0.24	1.78251	3.22067	273.48	194.59	0.711533	44.5627
45.3	tsh_adhfe_389	Tsac0285	34.52	71.11	144.34	14.14	14.38	0.74	0	38.18	0.61	0.19	2.02981	4.18134	284.44	209.16	0.73534	50.7453
45.4	tsh_adhfe_389	Tsac0285	33.71	76.12	147.2	13	15.84	0.83	0	39.01	1.23	0.27	1.93379	4.36666	304.48	214.92	0.705859	48.3447
100.1	tsh_adhfe_393	Tsac1049	30.01	75.21	154.69	8.86	27.1	0.32	1.61	37.37	0.6	0.31	2.05677	5.15462	300.84	241.74	0.80355	51.4194
100.2	tsh_adhfe_393	Tsac1049	29.98	70.71	130.68	8.15	30.49	0.19	1.36	37.12	0.7	0.19	1.84811	4.35891	282.84	224.08	0.79225	46.2028
100.3	tsh_adhfe_393	Tsac1049	29.9	75.93	171.6	9.68	9.83	0.38	1.56	37.75	0	0.37	2.25998	5.73913	303.72	223.47	0.735776	56.4994
100.4	tsh_adhfe_393	Tsac1049	27.74	70.59	130.46	8.32	31.84	0.27	1.42	37.09	0.7	0.24	1.84814	4.70296	282.36	224.51	0.79512	46.2034
100.5	tsh_adhfe_393	Tsac1049	28.58	66.59	127.63	7.3	26.97	0.12	1.58	37.06	0.59	0.17	1.91665	4.46571	266.36	212.61	0.798205	47.9164
100.6	tsh_adhfe_393	Tsac1049	28.15	72.37	136.2	8.4	30.03	0.18	1.46	37.08	0.71	0.22	1.882	4.83837	289.48	226.98	0.784096	47.0499
100.7	tsh_adhfe_393	Tsac1049	30.51	75.88	153.11	9.01	14.01	0.42	2.11	37.35	0.5	0.29	2.01779	5.01835	303.52	214.96	0.708224	50.4448
100.8	tsh_adhfe_393	Tsac1049	26.63	68.51	128.27	7.81	29.93	0.2	1.39	36.89	0.66	0.21	1.87228	4.81675	274.04	217.22	0.792658	46.807
46.1	tsh_adhfe_393	Tsac1049	27.58	65.32	105.75	8.2	28.12	0.58	0	38.08	0.92	0.16	1.61895	3.8343	261.28	191.23	0.731897	40.4738
46.2	tsh_adhfe_393	Tsac1049	31.03	73.95	142.58	14.55	20.86	0.77	0	38.29	1.06	0.26	1.92806	4.59491	295.8	217.42	0.735024	48.2015
46.3	tsh_adhfe_393	Tsac1049	25.52	65	111.83	8.39	27.36	0.58	0	37.71	0.97	0.18	1.72046	4.38205	260	193.8	0.745385	43.0115
46.4	tsh_adhfe_393	Tsac1049	34.63	75.82	153.62	15.46	19.06	0.84	0	38.44	0.81	0.25	2.02611	4.43604	303.28	228.27	0.752671	50.6529
23.1	tmt_adhfe_389	Tmath0350	22.2	64.02	151.5	11.17	15.13	0.98	3.34	36.38	0.2	0.27	2.36645	6.82432	256.08	208.75	0.815175	59.1612
23.2	tmt_adhfe_389	Tmath0350	30.28	71.19	172	14.78	12.8	1.07	3.68	36.39	0.53	0.31	2.41607	5.68032	284.76	233.47	0.819883	60.4017
23.3	tmt_adhfe_389	Tmath0350	26.15	67.95	158.18	14.27	15.45	1.3	4.11	36.2	0.51	0.3	2.32789	6.04895	271.8	221.45	0.814753	58.1972
82.1	tmt_adhfe_389	Tmath0350	23.58	72.56	154.12	8.05	13.57	0.6	0	36.61	1.21	0.74	2.12404	6.53605	290.24	207.39	0.714547	53.1009
82.2	tmt_adhfe_389	Tmath0350	23.46	71.68	159.21	8.12	13.43	0.53	0	36.32	1.21	0.71	2.22112	6.78645	286.72	211.98	0.739328	55.528
82.3	tmt_adhfe_389	Tmath0350	23.3	70.55	150.49	8.03	14.93	0.43	0	36.29	1.22	0.7	2.1331	6.4588	282.2	206	0.729979	53.3274
82.4	tmt_adhfe_389	Tmath0350	21.73	68.27	143.68	7.77	17.45	0.54	0	36.26	1.21	0.72	2.10458	6.61206	273.08	202.78	0.742566	52.6146
82.5	tmt_adhfe_389	Tmath0350	23.38	71.62	159.3	8.31	12.52	0.6	0	35.34	1.21	0.74	2.22424	6.81352	286.48	210.27	0.733978	55.606
82.6	tmt_adhfe_389	Tmath0350	21.9	69.17	146.66	7.81	16.18	0.59	0	35.72	1.2	0.73	2.12028	6.6968	276.68	203.44	0.73529	53.0071
82.7	tmt_adhfe_389	Tmath0350	22.45	69.77	146.37	7.79	16.52	0.55	0	36.28	1.2	0.72	2.09789	6.51982	279.08	204.33	0.732156	52.4473
82.8	tmt_adhfe_389	Tmath0350	22.36	69.6	147.23	7.82	16.06	0.55	0	36.29	1.2	0.72	2.11537	6.58453	278.4	204.18	0.733405	52.8843
24.1	ttm_adhfe_390	Tthe0864	20.6	56.52	127.32	9.19	16.61	0.91	2.02	36.32	0.58	0.22	2.25265	6.18058	226.08	184.87	0.817719	56.3163
24.2	ttm_adhfe_390	Tthe0864	19.99	53.38	115.92	8.71	16.53	0.89	2.12	36.46	0.7	0.24	2.1716	5.7989	213.52	172.92	0.809854	54.29
24.3	ttm_adhfe_390	Tthe0864	20.06	53.82	115.18	8.98	17.2	0.88	2.26	36.42	0.66	0.24	2.1401	5.74177	215.28	173.68	0.806763	53.5024
83.1	ttm_adhfe_390	Tthe0864	24.23	74	168.87	8.36	9.77	0.6	0	36.25	1.16	0.77	2.28203	6.96946	296	215.17	0.726926	57.0507
83.2	ttm_adhfe_390	Tthe0864	24.02	74.88	165.18	8.08	11.35	0.6	0	36.4	1.15	0.77	2.20593	6.87677	299.52	214.42	0.715879	55.1482
83.3	ttm_adhfe_390	Tthe0864	23.86	73.64	162.99	8.2	11.36	0.6	0	36.2	1.21	0.76	2.21334	6.8311	294.56	212.14	0.720193	55.3334
83.4	ttm_adhfe_390	Tthe0864	25.23	74	171.09	8.72	9.27	0.63	0	36.1	1.19	0.77	2.31203	6.78121	296	217.45	0.734628	57.8007
83.5	ttm_adhfe_390	Tthe0864	27.87	72.37	156.05	9.04	9.89	0.75	0	36.22	1.21	0.76	2.15628	5.59921	289.48	206.42	0.713072	53.907
83.6	ttm_adhfe_390	Tthe0864	23.49	74.46	167.68	8.03	11.1	0.6	0	36.21	1.17	0.77	2.25195	7.13836	297.84	215.91	0.724919	56.2987
83.7	ttm_adhfe_390	Tthe0864	24.86	74.68	161.65	8.54	8.94	0.63	0	36.37	1.19	0.77	2.16457	6.50241	298.72	206.98	0.69289	54.1142
83.8	ttm_adhfe_390	Tthe0864	22.51	71.7	154.73	8.08	12.69	0.56	0	36.01	1.24	0.75	2.15802	6.87383	286.8	205.17	0.715377	53.9505
103.1	tmt_adhfe_400	Tmath1402	20.33	63.92	141.11	9.34	12.77	0.17	2.84	35.53	1.14	0.2	2.2076	6.94097	255.68	191.33	0.748318	55.1901
103.2	tmt_adhfe_400	Tmath1402	17.9	56.7	116.84	7.86	11.11	0.04	2.61	35.67	0.78	0.16	2.06067	6.52737	226.8	160.55	0.707892	51.5168
103.3	tmt_adhfe_400	Tmath1402	16.09	51.11	107.15	7.53	10.32	0.02	2.12	35.41	0.6	0.13	2.09646	6.65942	204.44	146.75	0.717815	52.4115
103.4	tmt_adhfe_400	Tmath1402	24.1	70.51	154.48	9.6	11.88	0.15	3.16	35.6	1.19	0.2	2.19089	6.40996	282.04	207.04	0.73408	54.7724
103.5	tmt_adhfe_400	Tmath1402	17.9	59.85	128.04	7.74	14.68	0.02	2.11	35.65	0.77	0.17	2.13935	7.15307	239.4	178.37	0.745071	53.4837
103.6	tmt_adhfe_400	Tmath1402	20.91	65.36	145.44	9.14	12.34	0.11	3.03	35.5	1.18	0.18	2.22521	6.95552	261.44	195.53	0.747896	55.6304
103.7	tmt_adhfe_400	Tmath1402	17.39	56.6	122.66	7.73	11.18	0.04	2.44	35.53	0.67	0.16	2.16714	7.05348	226.4	165.72	0.731979	54.1784
103.8	tmt_adhfe_400	Tmath1402	17.45	54.51	118.03	8.51	8.34	0.04	3.16	35.17	0.85	0.14	2.16529	6.7639	218.04	156.35	0.71707	54.1323
27.2	tmt_adhfe_400	Tmath1402	19.09	55.42	127.18	9.99	14.32	0.92	2.88	36.65	0.4	0.25	2.29484	6.66213	221.68	179.36	0.809094	57.371
27.3	tmt_adhfe_400	Tmath1402	26.08	68.71	170.84	13.49	11.94	1.03	4.39	36.57	0.39	0.3	2.48639	6.55061	274.84	226.91	0.825608	62.1598
101.1	ttm_adhfe_393	Tthe0472	23.58	63.54	127.27	7.27	21.33	0.04	1.63	36.76	0.79	0.14	2.00299	5.39737	254.16	196.11	0.771601	50.0748
101.2	ttm_adhfe_393	Tthe0472	26.79	72.91	164.99	9.02	11.29	0.21	2.91	36.98	0.98	0.21	2.26293	6.15864	291.64	218.67	0.749794	56.5732
101.3	ttm_adhfe_393	Tthe0472	21.54	62.53	130.26	7.56	20.73	0.04	1.73	36.51	0.86	0.15	2.08316	6.04735	250.12	196.04	0.783784	52.079
101.4	ttm_adhfe_393	Tthe0472	22.5	61.91	118.6	7.63	22.13	0.05	1.6	36.63	0.95	0.13	1.91568	5.27111	247.64	188.09	0.75953	47.8921
101.5	ttm_adhfe_393	Tthe0472	22.6	64.21	136.34	8.57	15.82	0.06	2.79	36.63	0.98	0.18	2.12335	6.03274	256.84	194.59	0.757631	53.0836
101.6	ttm_adhfe_393	Tthe0472	22.14	63.09	130.27	7.92	18.84	0.04	2.17	36.45	0.87	0.17	2.06483	5.88392	252.36	193.34	0.766128	51.6207
101.7	ttm_adhfe_393	Tthe0472	20.76	60.06	125.08	7.9	17.68	0.06	2.19	36.4	0.88	0.15	2.08258	6.02505	240.24	184.48	0.767899	52.0646
101.8	ttm_adhfe_393	Tthe0472	21.41	58.41	102.81	6.59	22.77	0.05	1.43	36.66	0.66	0.12	1.76014	4.80196	233.64	172.02	0.736261	44.0036
25.1	ttm_adhfe_393	Tthe0472	22.19	68.69	118.69	9.33	16.94	0.38	3.04	37.13	0.53	0.25	1.72791	5.34881	274.76	178.96	0.651332	43.1977
25.2	ttm_adhfe_393	Tthe0472	22.39	73.99	154.98	13.99	9.76	0.45	2.91	36.2	0.42	0.28	2.09461	6.92184	295.96	200.95	0.678977	52.3652
25.3	ttm_adhfe_393	Tthe0472	16.96	59.06	114.62	11.77	10.72	0.33	2.2	36.1	0.64	0.22	1.94074	6.75825	236.24	156.41	0.662081	48.5185
102.1	gntg_adhfe_395	Gtng1754	29.05	75.74	171.27	8.75	17.61	0.32	1.46	36.19	0.09	0.34	2.26129	5.8957	302.96	237.75	0.784757	56.5322
102.2	gntg_adhfe_395	Gtng1754	30.48	75.72	169.61	8.89	18.92	0.32	1.4	36	0.22	0.31	2.23996	5.56463	302.88	240.18	0.792987	55.9991
102.3	gntg_adhfe_395	Gtng1754	29.67	75.68	166.11	8.55	19.91	0.36	1.33	36.12	0.23	0.34	2.1949	5.59858	302.72	237.86	0.785743	54.8725
102.4	gntg_adhfe_395	Gtng1754	23.3	75.35	176.1	9.19	13.46	0.17	3.18	36.27	0.92	0.24	2.33709	7.55794	301.4	230.83	0.765859	58.4273
102.5	gntg_adhfe_395	Gtng1754	24.66	75.49	182.31	10.02	9.72	0.21	3.19	36.09	0.73	0.23	2.41502	7.39294	301.96	230.77	0.76424	60.3755
102.6	gntg_adhfe_395	Gtng1754	28.24	74.9	144.11	8.74	25.09	0.31	1.62	36.1	0.72	0.3	1.92403	5.10305	299.6	225.48	0.752603	48.1008
102.7	gntg_adhfe_395	Gtng1754	23.57	75.62	176.9	10.34	8.44	0.18	3.16	35.72	0.83	0.24	2.33933	7.5053	302.48	221.76	0.733139	58.4832
102.8	gntg_adhfe_395	Gtng1754	28.67	75.91	186.67	9.46	8.46	0.3	1.06	35.58	0	0.31	2.4591	6.51099	303.64	233.93	0.770419	61.4774
26.1	gntg_adhfe_395	Gtng1754	31.45	84.03	188.98	12.54	9.78	0.65	3.06	36.51	0.37	0.28	2.24896	6.0089	336.12	244.35	0.726973	56.224
26.2	gntg_adhfe_395	Gtng1754	31.5	83.36	177.72	14.08	14.89	0.67	3.27	36.53	0.8	0.29	2.13196	5.6419	333.44	244.03	0.731856	53.2989
26.3	gntg_adhfe_395	Gtng1754	31.78	84.02	185.73	14.2	7.91	0.65	2.74	36.64	0.15	0.28	2.21055	5.84424	336.08	237.15	0.705636	55.2636
87.1	pDGO143	Empty vector	25.95	71.02	127.01	9.76	15.34	0.97	2.26	37.1	0	0	1.78837	4.89441	284.08	186.87	0.657808	44.7092
87.2	pDGO143	Empty vector	28.5	74.9	148.31	10.18	17.74	0.85	3.33	37.16	0	0	1.98011	5.20386	299.6	216.47	0.72253	49.5027
87.3	pDGO143	Empty vector	20.47	69.65	138.56	12.21	15.15	0.74	4.53	37.09	0	0	1.98938	6.76893	278.6	194.6	0.698492	49.7344
87.4	pDGO143	Empty vector	30.84	75.91	152.18	9.87	16.27	0.84	2.75	37.17	0	0	2.00474	4.9345	303.64	219.15	0.721743	50.1186
88.1	gth_adhfe_386	Geoth1917	22.57	63	100.29	7.86	31.08	0.65	1.72	36.69	0	0	1.5919	4.44351	252	187.39	0.743611	39.7976
88.2	gth_adhfe_386	Geoth1917	22.76	64.77	103.41	7.99	31.44	0.69	1.78	36.72	0	0	1.59657	4.5435	259.08	191.52	0.739231	39.9143
88.3	gth_adhfe_386	Geoth1917	26.69	73.7	142.65	9.57	19.45	0.93	3.21	37.05	0	0	1.93555	5.3447	294.8	212.38	0.720421	48.3887
88.4	gth_adhfe_386	Geoth1917	23.58	64.19	103.55	8.18	29.48	0.68	1.85	36.63	0	0	1.61318	4.39143	256.76	188.62	0.734616	40.3295
88.5	gth_adhfe_386	Geoth1917	23.08	63.28	101.25	8.07	30.26	0.65	1.71	36.52	0	0	1.60003	4.38692	253.12	187.21	0.73961	40.0008
88.6	gth_adhfe_386	Geoth1917	23.02	66.23	110.95	8.34	30.54	0.74	1.95	36.74	0	0	1.67522	4.81972	264.92	197.74	0.746414	41.8806
88.7	gth_adhfe_386	Geoth1917	23.85	65	117.14	8.7	23.32	0.72	2.43	36.82	0	0	1.80215	4.91153	260	190.78	0.733769	45.0538
88.8	gth_adhfe_386	Geoth1917	30.05	67.53	134.62	10.57	14.15	0.58	4.87	36.74	0	0	1.99348	4.47987	270.12	198.42	0.734562	49.8371
89.1	tmar_adhfe_371	Tm0920	19.72	64.01	126.91	9.09	18.27	0.74	2.76	36.72	0	0	1.98266	6.4356	256.04	186.67	0.729066	49.5665
89.2	tmar_adhfe_371	Tm0920	20.04	63.54	121.57	8.74	21.39	0.69	2.4	36.65	0	0	1.91328	6.06637	254.16	187.48	0.737646	47.8321
89.3	tmar_adhfe_371	Tm0920	18.5	61.79	134.59	11.14	7.76	0.71	4.67	36.4	0	0	2.17818	7.27514	247.16	173.99	0.703957	54.4546
89.4	tmar_adhfe_371	Tm0920	20.69	66.77	135.59	8.84	17.71	0.78	2.81	36.36	0	0	2.0307	6.55341	267.08	195.29	0.731204	50.7676
89.5	tmar_adhfe_371	Tm0920	20.16	68.04	125.9	8.53	24.51	0.75	2.31	36.51	0	0	1.85038	6.24504	272.16	198.14	0.728028	46.2596
89.6	tmar_adhfe_371	Tm0920	19.39	62.57	121.18	8.17	19.53	0.69	2.33	36.32	0	0	1.93671	6.24961	250.28	182.65	0.729783	48.4178
89.7	tmar_adhfe_371	Tm0920	18.68	63.14	116.87	8.52	22.59	0.66	2.33	36.42	0	0	1.85097	6.25642	252.56	183.72	0.727431	46.2742
89.8	tmar_adhfe_371	Tm0920	18.53	60.92	126.95	10.35	11.41	0.7	3.55	36.43	0	0	2.08388	6.85105	243.68	172.55	0.708101	52.097
90.1	gth_adhfe_382	Geoth3826	21.15	61.33	85.28	6.87	37.32	0.47	1.08	36.46	0	0	1.39051	4.03215	245.32	182.62	0.744415	34.7628
90.2	gth_adhfe_382	Geoth3826	19.61	59.58	77.1	6.78	40.86	0.44	0.84	36.41	0	0	1.29406	3.93167	238.32	179.71	0.75407	32.3515
90.3	gth_adhfe_382	Geoth3826	19.44	55.52	72.19	6.32	35.87	0.37	0.88	36.36	0	0	1.30025	3.71348	222.08	164.62	0.741264	32.5063
90.4	gth_adhfe_382	Geoth3826	17.33	49.39	60.64	5.5	29.93	0.29	0.99	35.98	0	0	1.22778	3.49913	197.56	139.11	0.704141	30.6945
90.5	gth_adhfe_382	Geoth3826	19.43	52.07	63.4	5.92	32.59	0.31	0.98	36.27	0	0	1.21759	3.263	208.28	149.3	0.716824	30.4398
90.6	gth_adhfe_382	Geoth3826	20.38	55.71	79.92	6.4	30.76	0.4	1.15	36.1	0	0	1.43457	3.92149	222.84	163.37	0.733127	35.8643
90.7	gth_adhfe_382	Geoth3826	24.37	60.54	91.17	6.9	31.03	0.42	1.14	36.1	0	0	1.50595	3.74108	242.16	179.16	0.739841	37.6487
90.8	gth_adhfe_382	Geoth3826	19.7	53.38	71.41	6.24	31.8	0.32	1.02	36.13	0	0	1.33777	3.62487	213.52	156.05	0.730845	33.4442
91.1	tacid_adhfe_328	Ta1316	26.48	70.49	113.99	8.53	33.97	0.83	1.64	36.39	0	0	1.61711	4.30476	281.96	210.88	0.747908	40.4277
91.2	tacid_adhfe_328	Ta1316	24.66	66.21	97.61	7.24	38.53	0.64	1.24	36.4	0	0	1.47425	3.95823	264.84	201.21	0.759742	36.8562
91.3	tacid_adhfe_328	Ta1316	27.31	68.73	106.93	8.61	33.14	0.78	1.67	37	0	0	1.5558	3.91542	274.92	202.97	0.738288	38.895
91.4	tacid_adhfe_328	Ta1316	25.14	64.77	98.54	8	35.26	0.64	1.4	36.53	0	0	1.52138	3.91965	259.08	196.24	0.757449	38.0346
91.5	tacid_adhfe_328	Ta1316	26.63	60.91	83.26	7.79	31.79	0.52	1.43	36.69	0	0	1.36693	3.12655	243.64	175.42	0.719997	34.1734
91.6	tacid_adhfe_328	Ta1316	22.91	54	78.29	6.74	27.16	0.39	1.27	36.34	0	0	1.44981	3.41729	216	157.18	0.727685	36.2454
91.7	tacid_adhfe_328	Ta1316	25.01	62.39	95.38	7.72	31.47	0.59	1.43	36.12	0	0	1.52877	3.81367	249.56	185.35	0.742707	38.2193
91.8	tacid_adhfe_328	Ta1316	23.98	56.28	82.47	6.66	28.6	0.42	1.26	36.13	0	0	1.46535	3.43912	225.12	165.33	0.734408	36.6338
87.5	pDGO143	Empty vector	36.45	72.71	145.61	10.61	21.04	0.37	2.91	39.33	1.39	0.19	2.00261	3.99479	290.84	229	0.787375	50.0653
87.6	pDGO143	Empty vector	20.39	55.03	88.37	8.53	29.93	0.09	1.35	38.92	0.57	0.12	1.60585	4.33399	220.12	170.75	0.775713	40.1463
87.7	pDGO143	Empty vector	36.71	72.11	155.63	10.98	20.18	0.51	2.96	38.84	1.41	0.18	2.15823	4.23944	288.44	237.76	0.824296	53.9558
87.8	pDGO143	Empty vector	28.99	72.25	154.64	8.95	16.78	0.71	1.77	38.75	0.79	0.19	2.14035	5.33425	289	220.65	0.763495	53.5087
93.1	zmo_adhfe_337	Zmo1236	23.2	60.42	102.38	7.11	36.26	0.07	1.2	38.49	0.48	0.15	1.69447	4.41293	241.68	200	0.827541	42.3618
93.2	zmo_adhfe_337	Zmo1236	23.18	62.91	110.4	7.64	36.61	0.08	1.34	38.28	0.46	0.18	1.75489	4.76273	251.64	208.86	0.829995	43.8722
93.3	zmo_adhfe_337	Zmo1236	26.42	61.57	98.01	7.31	34.74	0.09	1.21	38.62	0.48	0.16	1.59185	3.70969	246.28	195.85	0.795233	39.7962
93.4	zmo_adhfe_337	Zmo1236	24.02	62.86	108.38	7.26	37.37	0.09	1.22	38.29	0.44	0.18	1.72415	4.51207	251.44	209.07	0.831491	43.1037
93.5	zmo_adhfe_337	Zmo1236	27.51	72.36	153.43	9.56	26.07	0.16	2.26	38.41	0.77	0.29	2.12037	5.57724	289.44	236.56	0.817302	53.0093
93.6	zmo_adhfe_337	Zmo1236	18.21	53.81	70.76	4.97	43.17	0.03	0.65	37.84	0.45	0.07	1.315	3.88578	215.24	176.51	0.820061	32.8749
93.7	zmo_adhfe_337	Zmo1236	24.6	69.61	135.89	8.01	34.23	0.13	1.43	38.28	0.49	0.24	1.95216	5.52398	278.44	231.24	0.830484	48.8041
93.8	zmo_adhfe_337	Zmo1236	17.42	49.81	70.1	5.19	35.81	0.02	0.76	37.73	0.38	0.07	1.40735	4.02411	199.24	160.37	0.804909	35.1837
98.1	pDGO143	Empty vector	29.41	70.34	143.99	9.53	23.38	0.27	2.16	38.07	1.05	0.21	2.04706	4.89595	281.36	223.85	0.7956	51.1764
98.2	pDGO143	Empty vector	27.17	67.8	135.81	9.14	25.62	0.18	1.95	37.85	0.97	0.19	2.0031	4.99853	271.2	217.51	0.802028	50.0774
98.3	pDGO143	Empty vector	28.1	69.47	144.3	9.18	24.15	0.25	2.12	37.84	1.02	0.2	2.07716	5.13523	277.88	224.29	0.807147	51.9289
98.4	pDGO143	Empty vector	30.97	75.48	162.62	10.03	18.32	0.3	2.73	37.98	1.05	0.26	2.15448	5.25089	301.92	234.57	0.776928	53.862
116.1	pDGO143	Empty vector	31.7873	77.3409	173.543	12.0596	5.97	0.575017	2.16849	37.9597	0	0.227362	2.24387	5.45952	309.364	220.242	0.711918	56.0969
116.2	pDGO143	Empty vector	26.0566	77.0964	179.747	11.3125	6.42	0.522587	2.7734	37.5226	0	0.220369	2.33145	6.8983	308.386	222.16	0.720395	58.2863
116.3	pDGO143	Empty vector	29.6831	76.9977	181.648	11.6051	6.03	0.559682	2.62181	37.4203	0	0.199577	2.35913	6.11956	307.991	226.772	0.736294	58.9783
116.4	pDGO143	Empty vector	27.5783	75.0961	176.585	12.3063	6.23	0.528891	2.82399	37.4591	0	0.175242	2.35146	6.40305	300.384	220.152	0.7329	58.7865
117.1	tko_adhfe_378	Tk1008	29.6371	64.6509	135.635	12.9214	5.6	0.520304	4.02028	37.0231	0	0.0190822	2.09795	4.57651	258.604	181.031	0.700034	52.4488
117.2	tko_adhfe_378	Tk1008	35.4361	52.3174	95.2333	12.9421	4.31	0.66258	4.79134	36.8067	0	0	1.8203	2.68746	209.27	144.743	0.69166	45.5075
117.3	tko_adhfe_378	Tk1008	23.5599	68.2657	165.363	12.9734	4.15	0.368161	3.37518	36.9288	0	0.127324	2.42234	7.01881	273.063	201.093	0.736435	60.5584
117.4	tko_adhfe_378	Tk1008	35.6298	66.6961	100.738	6.62481	7.83	1.20473	2.63133	36.2744	0	0.00218756	1.51041	2.82735	266.784	155.866	0.584241	37.7601
117.5	tko_adhfe_378	Tk1008	22.7415	71.7983	171.227	12.3164	4.42	0.348516	3.09932	36.5013	0	0.144011	2.38484	7.52929	287.193	206.401	0.718682	59.621
117.6	tko_adhfe_378	Tk1008	36.7692	57.6521	94.2044	11.7932	6.54	0.698469	4.5347	36.1271	0	0	1.63401	2.56205	230.609	149.287	0.64736	40.8503
117.7	tko_adhfe_378	Tk1008	20.3163	63.3452	149.584	13.2606	2.65	0.305623	3.65825	35.9539	0	0.0603654	2.36141	7.36276	253.381	179.224	0.707332	59.0352
117.8	tko_adhfe_378	Tk1008	34.5048	64.0769	126.961	12.6258	4.96	0.582786	3.02627	35.891	0	0	1.98139	3.67952	256.308	174.995	0.682755	49.5348
118.1	tsh_adhfe_372	Tsac2222	22.8986	75.2973	166.057	12.0935	6.05	0.36917	2.02596	35.685	0	0.166565	2.20535	7.25182	301.189	203.617	0.676043	55.1336
118.2	tsh_adhfe_372	Tsac2222	18.5542	70.9513	140.83	8.78814	8.02	0.190276	2.0364	35.5961	0	0.119426	1.98488	7.59018	283.805	177.77	0.626381	49.622
118.3	tsh_adhfe_372	Tsac2222	18.6879	69.2098	156.199	9.93577	5.35	0.203233	2.9277	35.2962	0	0.117864	2.25689	8.35829	276.839	188.836	0.682113	56.4223
118.4	tsh_adhfe_372	Tsac2222	17.505	69.0933	146.749	9.69782	6.34	0.168206	2.90197	35.1658	0	0.0962069	2.12392	8.38326	276.373	180.1	0.651656	53.0981
118.5	tsh_adhfe_372	Tsac2222	26.6153	73.0137	151.944	12.5081	5.55	0.317708	2.0451	35.3506	0	0.0763869	2.08103	5.7089	292.055	192.098	0.657748	52.0258
118.6	tsh_adhfe_372	Tsac2222	24.5144	72.9489	164.435	10.0496	5.54	0.223236	2.41373	35.6747	0	0.115586	2.25411	6.70769	291.796	202.782	0.694944	56.3527
118.7	tsh_adhfe_372	Tsac2222	19.1801	66.8396	154.429	11.5588	3.59	0.209005	3.38847	35.5562	0	0.108693	2.31044	8.05153	267.358	184.495	0.690068	57.7611
118.8	tsh_adhfe_372	Tsac2222	19.371	69.8392	155.043	10.2999	4.89	0.219369	3.0538	35.7293	0	0.126572	2.22	8.00391	279.357	187.594	0.671521	55.5001
120.1	zmo_adhfe_385	Zmo1771	20.8158	73.6871	136.744	7.59012	13.09	0.272171	0.357504	35.4616	0	0.11252	1.85575	6.56926	294.748	184.482	0.625898	46.3936
120.2	zmo_adhfe_385	Zmo1771	20.7852	72.7789	139.032	7.42753	11.87	0.2687	0.547202	35.2403	0	0.127199	1.91034	6.68899	291.116	184.501	0.63377	47.7584
120.3	zmo_adhfe_385	Zmo1771	23.2456	71.9059	135.917	6.37332	11.54	0.218133	0.283895	35.2587	0	0.0974237	1.89021	5.847	287.623	182.842	0.635699	47.2552
120.4	zmo_adhfe_385	Zmo1771	18.5877	65.9261	120.069	6.79513	11.58	0.135605	0.464171	35.1979	0	0.0565518	1.82127	6.45962	263.704	162.473	0.616119	45.5318
120.5	zmo_adhfe_385	Zmo1771	19.5454	65.8669	126.044	6.73247	9.43	0.111377	0.713718	34.9915	0	0.0552743	1.91361	6.44877	263.468	165.329	0.627513	47.8402
120.6	zmo_adhfe_385	Zmo1771	19.0974	63.5291	118.505	6.81369	9.13	0.737688	0.767062	35.0956	0	0.0422801	1.86537	6.20533	254.116	157.41	0.61944	46.6344
120.7	zmo_adhfe_385	Zmo1771	23.8427	66.3461	107.545	7.17534	11.66	0.275887	0.451748	35.1249	0	0.0538834	1.62096	4.51058	265.385	155.489	0.5859	40.5241
120.8	zmo_adhfe_385	Zmo1771	20.3726	63.7626	111.27	6.40383	10.06	0.111702	0.471513	35.4073	0	0.0382282	1.74507	5.46177	255.051	152.384	0.597466	43.6267
96	zmo_adhfe_385	Zmo1771	24.24	69.71	127.59	7.6	38.06	0.11	1.4	38.55	0.64	0.22	1.8303	5.26361	278.84	230.32	0.825993	45.7574
1	zmo_adhfe_383	Zmo1596	n.m.	n.m.	n.m.	n.m.	n.m.	n.m.	n.m.	n.m.	n.m.	n.m.	n.m.	n.m.	n.m.	n.m.	n.m.	n.m.
