# Supplementary material for: Expression and characterization of monofunctional alcohol dehydrogenase enzymes in Clostridium thermocellum
Source: Metab Eng Commun. 2024 Jun 20;19:e00243. doi: 10.1016/j.mec.2024.e00243 (PMC11260334; doi:10.1016/j.mec.2024.e00243)
Supplement: Multimedia component 2 [file mmc2.xlsx]

## Sheet: Sheet1
Raw data for enzymatic assays
Locus_tag	Gene ID	Cofactor	Reaction	Mean of specific activity (U/mg)		std	ID
Gtng1754	gntg_adhfe_395_1	NADPH	ADH	0.0249728	±	0	Adh_12
Gtng1754	gntg_adhfe_395_1	NADH	ADH	0.182016	±	0.00935233	Adh_12
Gtng1754	gntg_adhfe_395_2	NADH	ADH	0.483431	±	0.0605684	Adh_13
Gtng1754	gntg_adhfe_395_2	NADPH	ADH	0	±	0	Adh_13
Gtng1754	gntg_adhfe_395_3	NADPH	ADH	0	±	0	Adh_14
Gtng1754	gntg_adhfe_395_3	NADH	ADH	0.0724068	±	0.0232962	Adh_14
Empty vector	pDGO143_1	NADH	ADH	0.0138915	±	0.00761031	Adh_1
Empty vector	pDGO143_1	NADPH	ADH	0	±	0	Adh_1
Empty vector	pDGO143_2	NADH	ADH	0.208465	±	0.0146304	Adh_2
Empty vector	pDGO143_2	NADPH	ADH	0	±	0	Adh_2
Tmath0350	tmt_adhfe_389_1	NADPH	ADH	0.0735367	±	0.0345934	Adh_3
Tmath0350	tmt_adhfe_389_1	NADH	ADH	0.0342553	±	0.00839694	Adh_3
Tmath0350	tmt_adhfe_389_2	NADPH	ADH	0.311743	±	0.0439537	Adh_4
Tmath0350	tmt_adhfe_389_2	NADH	ADH	0.0499261	±	0.00425825	Adh_4
Tmath0350	tmt_adhfe_389_3	NADH	ADH	0.0472092	±	0.0054318	Adh_5
Tmath0350	tmt_adhfe_389_3	NADPH	ADH	0.239322	±	0.0170688	Adh_5
Tmath1402	tmt_adhfe_400_1	NADH	ADH	0.0174284	±	0.00374127	Adh_15
Tmath1402	tmt_adhfe_400_1	NADPH	ADH	0	±	0	Adh_15
Tmath1402	tmt_adhfe_400_2	NADH	ADH	0.0312864	±	0.0333357	Adh_16
Tmath1402	tmt_adhfe_400_2	NADPH	ADH	0	±	0	Adh_16
Tthe0864	ttm_adhfe_390_1	NADH	ADH	0.0416133	±	0.0294899	Adh_6
Tthe0864	ttm_adhfe_390_1	NADPH	ADH	0	±	0	Adh_6
Tthe0864	ttm_adhfe_390_3	NADH	ADH	0.0116833	±	0.00710586	Adh_8
Tthe0864	ttm_adhfe_390_3	NADPH	ADH	0	±	0	Adh_8
Tthe0472	ttm_adhfe_393_1	NADH	ADH	0.27497	±	0.064533	Adh_9
Tthe0472	ttm_adhfe_393_1	NADPH	ADH	0.0640066	±	0.0348123	Adh_9
Tthe0472	ttm_adhfe_393_2	NADPH	ADH	0.0694518	±	0.0330996	Adh_10
Tthe0472	ttm_adhfe_393_2	NADH	ADH	0.223523	±	0.0433443	Adh_10
Tthe0472	ttm_adhfe_393_3	NADPH	ADH	0.0378871	±	0	Adh_11
Tthe0472	ttm_adhfe_393_3	NADH	ADH	0.14878	±	0.0375267	Adh_11
WT- Empty vector	LL1004_pDGO143	NADH	ADH	0.598233	±	0.0884725	Adh_1
WT- Empty vector	LL1004_pDGO143	NADPH	ADH	0	±	0	Adh_1
Geoth1941	gth_adhe_384_1	NADH	ADH	0.0320817	±	0.00985339	Adh_9
Geoth1941	gth_adhe_384_1	NADPH	ADH	0	±	0	Adh_9
Geoth1941	gth_adhe_384_2	NADPH	ADH	0.0338969	±	0	Adh_10
Geoth1941	gth_adhe_384_2	NADH	ADH	0.388331	±	0.0634741	Adh_10
Geoth1941	gth_adhe_384_3	NADH	ADH	0.00913005	±	0	Adh_11
Geoth1941	gth_adhe_384_3	NADPH	ADH	0	±	0	Adh_11
Geoth1941	gth_adhe_384_4	NADH	ADH	0.00538584	±	0	Adh_12
Geoth1941	gth_adhe_384_4	NADPH	ADH	0	±	0	Adh_12
Ta0858	taci_adha_290_1	NADH	ADH	0.0103381	±	0.00857864	Adh_13
Ta0858	taci_adha_290_1	NADPH	ADH	0	±	0	Adh_13
Ta0858	taci_adha_290_2	NADH	ADH	0.0118529	±	0.00786883	Adh_14
Ta0858	taci_adha_290_2	NADPH	ADH	0	±	0	Adh_14
Ta0858	taci_adha_290_3	NADH	ADH	0.0276122	±	0.0165572	Adh_15
Ta0858	taci_adha_290_3	NADPH	ADH	0	±	0	Adh_15
Ta0858	taci_adha_290_4	NADPH	ADH	0	±	0	Adh_16
Ta0858	taci_adha_290_4	NADH	ADH	0.0280221	±	0.00986081	Adh_16
Tsac0285	tsh_adhfe_389_1	NADH	ADH	0.0365855	±	0.0239274	Adh_2
Tsac0285	tsh_adhfe_389_1	NADPH	ADH	0.316286	±	0	Adh_2
Tsac0285	tsh_adhfe_389_2	NADH	ADH	0.0172145	±	0.0109236	Adh_3
Tsac0285	tsh_adhfe_389_2	NADPH	ADH	0.129294	±	0.0170543	Adh_3
Tsac0285	tsh_adhfe_389_3	NADH	ADH	0.0969638	±	0.0567189	Adh_4
Tsac0285	tsh_adhfe_389_3	NADPH	ADH	0.239016	±	0.0305514	Adh_4
Tsac0285	tsh_adhfe_389_4	NADH	ADH	0.0777717	±	0.0468794	Adh_5
Tsac0285	tsh_adhfe_389_4	NADPH	ADH	0.130222	±	0.0673949	Adh_5
Tsac1049	tsh_adhfe_393_1	NADH	ADH	0.323688	±	0.0741115	Adh_6
Tsac1049	tsh_adhfe_393_1	NADPH	ADH	0.0560616	±	0.0206539	Adh_6
Tsac1049	tsh_adhfe_393_2	NADH	ADH	0.892167	±	0.438712	Adh_7
Tsac1049	tsh_adhfe_393_2	NADPH	ADH	0.156293	±	0.00639528	Adh_7
Tsac1049	tsh_adhfe_393_3	NADH	ADH	0.53971	±	0.0336421	Adh_8
Tsac1049	tsh_adhfe_393_3	NADPH	ADH	0.0694545	±	0.0116097	Adh_8
Geoth1917	gth_adhfe_386_1	NADH	ADH	0.0483559	±	0	Adh_1
Geoth1917	gth_adhfe_386_1	NADPH	ADH	0	±	0	Adh_1
Geoth1917	gth_adhfe_386_2	NADH	ADH	0.0631306	±	0.0195597	Adh_2
Geoth1917	gth_adhfe_386_2	NADPH	ADH	0	±	0	Adh_2
Geoth1917	gth_adhfe_386_3	NADH	ADH	0.0629734	±	0.00344586	Adh_3
Geoth1917	gth_adhfe_386_3	NADPH	ADH	0	±	0	Adh_3
Tk1008	tko_adhfe_328_1	NADPH	ADH	0.279152	±	0.0713904	Adh_7
Tk1008	tko_adhfe_328_1	NADH	ADH	1.00574	±	0.0418945	Adh_7
Tk1008	tko_adhfe_328_2	NADPH	ADH	0.0878169	±	0.0279862	Adh_8
Tk1008	tko_adhfe_328_2	NADH	ADH	0.452485	±	0.246547	Adh_8
Tk1008	tko_adhfe_328_3	NADPH	ADH	0.362985	±	0	Adh_9
Tk1008	tko_adhfe_328_3	NADH	ADH	1.19117	±	0.604951	Adh_9
Tm0920	tmar_adhfe_371_1	NADPH	ADH	0.0173965	±	0	Adh_4
Tm0920	tmar_adhfe_371_1	NADH	ADH	0.107452	±	0.0048918	Adh_4
Tm0920	tmar_adhfe_371_2	NADPH	ADH	0	±	0	Adh_5
Tm0920	tmar_adhfe_371_2	NADH	ADH	0.0733555	±	0.0114454	Adh_5
Tm0920	tmar_adhfe_371_3	NADPH	ADH	0	±	0	Adh_6
Tm0920	tmar_adhfe_371_3	NADH	ADH	0.468838	±	0.179213	Adh_6
WT- Empty vector	LL1004_pDGO143	NADH	ADH	0.661887	±	0.196305	Adh_1
WT- Empty vector	LL1004_pDGO143	NADPH	ADH	0	±	0	Adh_1
ΔadhE Empty vector	LL1111_pDGO143	NADPH	ADH	0	±	0	Adh_2
ΔadhE Empty vector	LL1111_pDGO143	NADH	ADH	0.0177359	±	0.0172615	Adh_2
Geoth3826	gth_adhfe_382_1	NADH	ADH	0.422622	±	0.0536622	Adh_16
Geoth3826	gth_adhfe_382_1	NADPH	ADH	0	±	0	Adh_16
Ta1316	tacid_adhfe_328_1	NADH	ADH	0.0117552	±	0	Adh_15
Ta1316	tacid_adhfe_328_1	NADPH	ADH	0	±	0	Adh_15
Tsac2222	tsh_adhfe_372_1	NADPH	ADH	0	±	0	Adh_5
Tsac2222	tsh_adhfe_372_1	NADH	ADH	0.0185594	±	0.0139458	Adh_5
Tsac2222	tsh_adhfe_372_2	NADPH	ADH	0.179117	±	0	Adh_6
Tsac2222	tsh_adhfe_372_2	NADH	ADH	0.0194477	±	0.010535	Adh_6
Tsac2222	tsh_adhfe_372_3	NADPH	ADH	0.0661623	±	0.0450408	Adh_7
Tsac2222	tsh_adhfe_372_3	NADH	ADH	0.141388	±	0.0900552	Adh_7
Tsac2222	tsh_adhfe_372_4	NADPH	ADH	0.0805806	±	0	Adh_8
Tsac2222	tsh_adhfe_372_4	NADH	ADH	0.0488504	±	0.034174	Adh_8
Zmo1236	zmo_adhfe_337_1	NADH	ADH	0.0632205	±	0.0133925	Adh_3
Zmo1236	zmo_adhfe_337_1	NADPH	ADH	0	±	0	Adh_3
Zmo1236	zmo_adhfe_337_2	NADPH	ADH	0	±	0	Adh_4
Zmo1236	zmo_adhfe_337_2	NADH	ADH	0.0671192	±	0.0159131	Adh_4
Zmo1596	zmo_adhfe_383_1	NADPH	ADH	0	±	0	Adh_9
Zmo1596	zmo_adhfe_383_1	NADH	ADH	0.980503	±	0.0858034	Adh_9
Zmo1596	zmo_adhfe_383_2	NADH	ADH	0.0766927	±	0.0694519	Adh_10
Zmo1596	zmo_adhfe_383_2	NADPH	ADH	0	±	0	Adh_10
Zmo1596	zmo_adhfe_383_3	NADH	ADH	0.358767	±	0.173039	Adh_11
Zmo1596	zmo_adhfe_383_3	NADPH	ADH	0	±	0	Adh_11
Zmo1771	zmo_adhfe_385_1	NADPH	ADH	0	±	0	Adh_12
Zmo1771	zmo_adhfe_385_1	NADH	ADH	0.0721593	±	0.0526411	Adh_12
Zmo1771	zmo_adhfe_385_2	NADPH	ADH	0.074747	±	0	Adh_13
Zmo1771	zmo_adhfe_385_2	NADH	ADH	0.0403871	±	0.0273011	Adh_13
Zmo1771	zmo_adhfe_385_3	NADPH	ADH	0	±	0	Adh_14
Zmo1771	zmo_adhfe_385_3	NADH	ADH	0.2082	±	0.142856	Adh_14
